# Supplementary material for: Human dental pulp stem cell responses to different dental pulp capping materials
Source: BMC Oral Health. 2021 Apr 26;21:209. doi: 10.1186/s12903-021-01544-w (PMC8074430; doi:10.1186/s12903-021-01544-w)
Supplement: Supplementary file 1 — Additional file 1: Raw data used in the article. [file 12903_2021_1544_MOESM1_ESM.xlsx]

## Sheet: Fig 1C
	CD45	CD44	CD90	CD105
Donor1	0.09	99.08	96.12	99.69
Donor2	0	99.3	98.13	99.69
Donor3	0.78	99.27	99.16	99.43
Donor4	0.03	97.99	99.46	99.85

## Sheet: Fig 2B
	DyCal®				ProRoot® MTA				BiodentineTM				TheraCalTM LC
10%	83.1	97.3	53.6	57.5	91.9	81	68.8	96.3	107.9	111	86.2	101.9	93.1	113.8	68.2	70.1
25%	14.2	24.5	3.4	2.8	96.5	84	77.8	90	106	106.4	71.4	104.6	74.3	93.6	72.9	55.9
50%	6.2	6.9	3.4	1.2	83.4	87.6	63.9	116.4	83.1	120.4	72.3	98.7	52.4	90.4	79.6	75
100%	4	6.2	3	2.7	84	89	82.1	110.8	87.3	126.5	64.5	79.9	0	56.9	43.2	47.3

## Sheet: Fig 3A
Day 1	Day 4	Day 7
100	416.67	1257.69
100	736.84	3273.68
100	1040	3240
100	460.98	1129.27

## Sheet: Fig 3B
	Day 1				Day 4				Day 7
10%	92.31	142.18	40	65.84	319.23	631.91	142.18	537.12	1257.69	3159.56	1674.57	1248.03
25%	0	0	0	0	0	0	0	0	250	251	742.5	300
50%	0	15.8	0	0	0	0	0	0	3.85	31.6	0	15.8
100%	7.69	15.8	0	0	11.54	31.6	15.8	0	23.08	94.79	0	47.39

## Sheet: Fig 3C
	Day 1				Day 4				Day 7
10%	134.62	252.76	60	109.73	557.69	979.46	742.5	774.09	1757.39	4344.39	3393.39	2369.67
25%	123.08	205.37	20	87.78	484.62	805.69	616.11	631.91	1800.26	4091.63	3423.42	2764.61
50%	107.69	157.98	60	58.52	361.54	789.89	347.55	695.1	1928.85	3222.75	4084.08	2575.04
100%	103.85	157.98	40	73.15	150	584.52	31.6	616.11	1757.39	2622.43	3183.18	2116.9

## Sheet: Fig 3D
	Day 1				Day 4				Day 7
10%	119.23	284.36	100	102.41	550	947.87	758.29	710.9	2443.21	3301.74	3423.42	2116.9
25%	119.23	221.17	40	80.47	457.69	726.7	394.94	805.69	2614.66	3127.96	3213.21	2116.9
50%	103.85	157.98	20	65.84	492.31	331.75	94.79	537.12	2486.07	3459.72	3393.39	1516.59
100%	103.85	205.37	20	73.15	326.92	489.73	47.39	331.75	2271.75	3428.12	3093.09	1911.53

## Sheet: Fig 3E
	Day 1				Day 4				Day 7
10%	96.15	4.89	100	102.41	119.23	742.5	568.72	568.72	296.15	2116.9	1453.4	1358.61
25%	76.92	3.36	40	95.1	26.92	426.54	284.36	473.93	61.54	758.29	221.17	710.9
50%	69.23	3.36	80	102.41	19.23	315.96	78.99	315.96	19.23	347.55	110.58	331.75
100%	88.46	3.67	0	117.04	57.69	173.78	15.8	189.57	69.23	189.57	47.39	394.94

## Sheet: Fig 3F
Control	DyCal®	ProRoot® MTA	BiodentineTM	TheraCalTM LC		DyCal®	ProRoot® MTA	BiodentineTM	TheraCalTM LC
41.8	37.4	40.8	33.3	81.3		87	29.9	29.3	167.8
31.4	31.6	34.4	40.4	45.1		52.6	34.5	31.3
37.6	23.3	30.2	31.1	44.2			19.3	15.9	79
46.8	46	38.7	39.4	46.4			35.8	29.5

## Sheet: Fig 5
Control	DyCal®	ProRoot® MTA	BiodentineTM	TheraCalTM LC
10	0	14	12	0
7	0	6	7	3
2	0	2	3	0
3	0	4	2	0

## Sheet: Fig 6B 
Control	ProRoot® MTA	BiodentineTM
1	1.10822	1.4581
1	2.07407	3.90329
1	2.47415	3.67087
1	0.639962	0.967955

[truncated: 2 more sheets: Fig 6C, Fig 7]
